# Supplementary material for: Effects of Short-Term (20-Day) Alternate-Day Modified Fasting and Time-Restricted Feeding on Fasting Glucose and IGF-1 in Obese Young Women
Source: Diseases. 2025 Dec 1;13(12):390. doi: 10.3390/diseases13120390 (PMC12731896; doi:10.3390/diseases13120390)
Supplement: Supplementary file 1 [file diseases-13-00390-s001.zip]

Archive with 1 entries (1 files):
- diseases-3969519-supplementary.pdf
